# Supplementary material for: Unlocking the Power of Late-Evening Snacks: Practical Ready-to-Prescribe Chart Menu for Patients with Cirrhosis
Source: Nutrients. 2023 Aug 5;15(15):3471. doi: 10.3390/nu15153471 (PMC10420913; doi:10.3390/nu15153471)
Supplement: Supplementary file 1 [file nutrients-15-03471-s001.zip]

Archive with 1 entries (1 files):
- nutrients-2529185-supplementary.pdf
